# Supplementary material for: Effects of intra-articular Platelet-Rich Plasma (PRP) injections on osteoarthritis in the thumb basal joint and scaphoidtrapeziotrapezoidal joint
Source: PLoS One. 2022 Mar 8;17(3):e0264203. doi: 10.1371/journal.pone.0264203 (PMC8903265; doi:10.1371/journal.pone.0264203)
Supplement: S1 Dataset — (XLSX) [file pone.0264203.s001.xlsx]

## Sheet: data
id	Eaton	eaton121eaton340	indication	orthosis	cortisone	painkiller	perscription during study	gender	Age65ormore	job (0=retired, 1=adm, 2=manual, 4=sickleave	@1manuelltyrke	time	pain_at_rest	pain_on_load	PRWE	grip_strength	pinch	pain_rest_5_or_more
1	#NULL!	0	1	no	no	0	no	1	1	0	0	1	1	8	68.5	37	5.5	0
1	#NULL!	0	1	no	no	0	no	1	1	0	0	2	3	8	82.5	32	7	0
1	#NULL!	0	1	no	no	0	no	1	1	0	0	3	1	9	83	32	8	0
2	#NULL!	0	1	yes	yes	1	cit annan orsak	1	0	2	1	1	0	4	#NULL!	41	9	0
2	#NULL!	0	1	yes	yes	1	cit annan orsak	1	0	2	1	2	0	4	#NULL!	34	9	0
2	#NULL!	0	1	yes	yes	1	cit annan orsak	1	0	2	1	3	0	3	71	41	11	0
3	#NULL!	1	1	unknown	yes	1	NSAID	0	0	2	1	1	2	10	28.5	28	7	0
3	#NULL!	1	1	unknown	yes	1	NSAID	0	0	2	1	2	0	5	39	22	7.5	0
3	#NULL!	1	1	unknown	yes	1	NSAID	0	0	2	1	3	0	7	39.5	#NULL!	#NULL!	0
4	#NULL!	0	1	yes	no	0	no	0	1	0	0	1	6	8	51	12	2.5	1
4	#NULL!	0	1	yes	no	0	no	0	1	0	0	2	5	6.5	42.5	20	5.5	0
4	#NULL!	0	1	yes	no	0	no	0	1	0	0	3	3	3	26.5	21.5	7.3	0
5	#NULL!	0	1	yes	no	1	alv + NSAID annan orsak	1	0	2	1	1	5	10	71.5	34	6.5	1
5	#NULL!	0	1	yes	no	1	alv + NSAID annan orsak	1	0	2	1	2	0	4	46	32	6	0
5	#NULL!	0	1	yes	no	1	alv + NSAID annan orsak	1	0	2	1	3	0	10	88	27	4.5	0
6	#NULL!	0	1	unknown	no	0	no	1	1	0	0	1	1	6	69	11	5.5	0
6	#NULL!	0	1	unknown	no	0	no	1	1	0	0	2	2	7	40.5	13	5	0
6	#NULL!	0	1	unknown	no	0	no	1	1	0	0	3	0	0	36.5	18	5	0
7	#NULL!	0	1	yes	yes	0	no	0	1	0	0	1	5	8	82	2	3.5	1
7	#NULL!	0	1	yes	yes	0	no	0	1	0	0	2	8	10	90.5	4	0	0
7	#NULL!	0	1	yes	yes	0	no	0	1	0	0	3	3	8	79	8	2	0
8	#NULL!	0	1	yes	yes	0	no	1	1	0	0	1	2	8	45.5	34	6.5	0
8	#NULL!	0	1	yes	yes	0	no	1	1	0	0	2	0	1	52.5	22	6.5	0
8	#NULL!	0	1	yes	yes	0	no	1	1	0	0	3	3	5	#NULL!	23	7	0
9	2	1	0	yes	yes	0	no	0	0	2	1	1	5	10	82.5	14	3.5	1
9	2	1	0	yes	yes	0	no	0	0	2	1	2	7	10	83.5	16	3	0
9	2	1	0	yes	yes	0	no	0	0	2	1	3	1	10	#NULL!	25	6	0
10	4	0	0	yes	yes	0	no	0	1	0	0	1	2	7	35.5	16	4	0
10	4	0	0	yes	yes	0	no	0	1	0	0	2	0	5	38.5	12	2	0
10	4	0	0	yes	yes	0	no	0	1	0	0	3	0	5	37.5	10	4	0
11	2	1	0	yes	no	0	no	1	0	1	0	1	3	6	44.5	36	9	0
11	2	1	0	yes	no	0	no	1	0	1	0	2	4	5	61	41	10	0
11	2	1	0	yes	no	0	no	1	0	1	0	3	3	8	58	38	8	0
12	3	0	0	yes	yes	0	no	1	0	2	1	1	2	5	43	51	9	0
12	3	0	0	yes	yes	0	no	1	0	2	1	2	2	4	46.5	48	6	0
12	3	0	0	yes	yes	0	no	1	0	2	1	3	4	6	65.5	38	7	0
13	2	1	0	yes	yes	0	no	0	0	1	0	1	5	8	64.5	18	8	1
13	2	1	0	yes	yes	0	no	0	0	1	0	2	0	8	67	12	6.5	0
13	2	1	0	yes	yes	0	no	0	0	1	0	3	1	1	24.5	18	9	0
14	3	0	0	yes	no	1	citodon pga multipla problem	0	0	2	1	1	7	9	69.5	17	3	1
14	3	0	0	yes	no	1	citodon pga multipla problem	0	0	2	1	2	7	9	76.5	10	3	0
14	3	0	0	yes	no	1	citodon pga multipla problem	0	0	2	1	3	5	10	91	13	9.5	0
15	2	1	0	yes	yes	0	no	1	0	2	1	1	0	8	67.5	40	10	0
15	2	1	0	yes	yes	0	no	1	0	2	1	2	0	7	43	41	9.5	0
15	2	1	0	yes	yes	0	no	1	0	2	1	3	0	8	#NULL!	46	9	0
16	4	0	0	yes	yes	0	no	0	1	1	0	1	5	8	70	22	3	1
16	4	0	0	yes	yes	0	no	0	1	1	0	2	0	4	45.5	22	4.5	0
16	4	0	0	yes	yes	0	no	0	1	1	0	3	0	7	46.5	19	2.5	0
17	3	0	0	yes	no	1	oxynorm av annan orsak	0	1	0	0	1	10	10	96.5	3	1	1
17	3	0	0	yes	no	1	oxynorm av annan orsak	0	1	0	0	2	7	9	92.5	5	0.5	0
17	3	0	0	yes	no	1	oxynorm av annan orsak	0	1	0	0	3	9	10	98	0	1	0
18	4	0	0	unknown	no	0	no	0	1	1	0	1	0	6	59	18	3.5	0
18	4	0	0	unknown	no	0	no	0	1	1	0	2	0	10	82.5	19	4.5	0
18	4	0	0	unknown	no	0	no	0	1	1	0	3	0	6	88.5	18	4	0
19	1	1	0	yes	yes	0	no	0	0	2	1	1	3	10	83	16	5	0
19	1	1	0	yes	yes	0	no	0	0	2	1	2	5	10	#NULL!	5	3	0
19	1	1	0	yes	yes	0	no	0	0	2	1	3	7	10	85.5	7	3.5	0
20	3	0	0	yes	yes	1	alv annan orsak	0	1	0	0	1	5	9	94.5	1	2	1
20	3	0	0	yes	yes	1	alv annan orsak	0	1	0	0	2	0	2	80.5	2	9	0
20	3	0	0	yes	yes	1	alv annan orsak	0	1	0	0	3	8	10	#NULL!	0	1	0
21	3	0	0	yes	yes	0	no	0	0	2	1	1	0	3	57	24	4.5	0
21	3	0	0	yes	yes	0	no	0	0	2	1	2	2	3	60	19	5.5	0
21	3	0	0	yes	yes	0	no	0	0	2	1	3	2	5	54	24	5.5	0
22	1	1	0	yes	yes	1	citodon	0	0	2	1	1	0	9	55.5	20	4.5	0
22	1	1	0	yes	yes	1	citodon	0	0	2	1	2	0	9	43	16	6	0
22	1	1	0	yes	yes	1	citodon	0	0	2	1	3	0	4	18.5	18	6	0
23	3	0	0	unknown	no	0	no	1	0	4	0	1	5	8	89	33	7	1
23	3	0	0	unknown	no	0	no	1	0	4	0	2	0	4	62	42	8	0
23	3	0	0	unknown	no	0	no	1	0	4	0	3	0	4	42.5	40	9	0
24	3	0	0	yes	yes	0	no	0	1	0	0	1	2	10	65.5	16	3.5	0
24	3	0	0	yes	yes	0	no	0	1	0	0	2	0	7	40.5	16	4	0
24	3	0	0	yes	yes	0	no	0	1	0	0	3	0	9	43	12	5	0
25	3	0	0	unknown	yes	0	no	1	1	0	0	1	0	8	79	26	5.5	0
25	3	0	0	unknown	yes	0	no	1	1	0	0	2	1	10	77	18	4.5	0
25	3	0	0	unknown	yes	0	no	1	1	0	0	3	0	6	64.5	17	5	0
26	3	0	0	yes	yes	1	NSAID annan orsak	0	0	2	1	1	2	8	64.5	19	6.5	0
26	3	0	0	yes	yes	1	NSAID annan orsak	0	0	2	1	2	1	3	53	26.5	7	0
26	3	0	0	yes	yes	1	NSAID annan orsak	0	0	2	1	3	0	0	39.5	34	7.5	0
27	3	0	0	unknown	yes	1	cit annan orsak	1	0	2	1	1	3	7	62	46	11	0
27	3	0	0	unknown	yes	1	cit annan orsak	1	0	2	1	2	0	8	71.5	48	14	0
27	3	0	0	unknown	yes	1	cit annan orsak	1	0	2	1	3	1	5	52	54	13	0
28	3	0	0	yes	yes	0	no	0	1	0	0	1	3	5	42	5	5	0
28	3	0	0	yes	yes	0	no	0	1	0	0	2	0	4	23.5	12	4.5	0
28	3	0	0	yes	yes	0	no	0	1	0	0	3	0	4	55.5	15	4	0
29	3	0	0	yes	yes	0	no	0	1	0	0	1	1	6	61.5	19	5	0
29	3	0	0	yes	yes	0	no	0	1	0	0	2	5	7	71	15	5.5	0
29	3	0	0	yes	yes	0	no	0	1	0	0	3	3	3	48	20	5	0
